# Supplementary material for: Engineering Interfacial Environment of Epigallocatechin Gallate Coated Titanium for Next-Generation Bioactive Dental Implant Components
Source: Int J Mol Sci. 2023 Jan 31;24(3):2661. doi: 10.3390/ijms24032661 (PMC9917301; doi:10.3390/ijms24032661)
Supplement: Supplementary file 1 [file ijms-24-02661-s001.zip]

Archive with 1 entries (1 files):
- ijms-2131266-supplementary.pdf
